# Supplementary material for: Effect of Personalized Nutrition on Dietary, Physical Activity, and Health Outcomes: A Systematic Review of Randomized Trials
Source: Nutrients. 2022 Oct 2;14(19):4104. doi: 10.3390/nu14194104 (PMC9570623; doi:10.3390/nu14194104)
Supplement: Supplementary file 1 [file nutrients-14-04104-s001.zip › Table S3.xlsx]

## Sheet: Finalised
Table S3. Studies included in the review (N=9)
		Study	Country	Study design	Objective	Study population	Mean age + SD (years)	Intervention setting	Intervention provider	Duration of intervention	Intervention focus	Intervention & Control	Genotype assessed	Nutrition, lifestyle and health outcomes assessed	Main findings	Sponsor
1		Grant et al. [16]	USA	3-arm parallel RCT (Genetic Counseling/Lifestyle Change for Diabetes Prevention (GC/LC) Study)	To examine whether diabetes genetic risk testing and counseling can improve diabetes prevention behaviors.	108 overweight adults with one other criterion for metabolic syndrome without diabetes	57.9 ± 10.6	Primary care	Certified genetic counselor, dietitian	12 weeks	Diabetes prevention behaviours	Intervention group (n = 74) - participants with higher and lower diabetes genetic risk received a 15-min structured, individual genetic counseling session. Counseled intervention and control subjects participated in a 12-week diabetes prevention program group session program designed to achieve weight loss through dietary change and increased physical activity. Control group (n = 34) = participat…	A sum of 36 SNPs related to type 2 diabetes	BMI, body weight, loss of >7% of body weight	No difference in weight loss parameters between intervention and control groups. Diabetes genetic risk counseling with currently available variants does not significantly alter self-reported motivation or prevention program adherence for overweight individuals at risk for diabetes.	National Institute of Diabetes and Digestive and Kidney Diseases
2		Hietaranta-Luoma et al.[17]	Finland	Single-blinded RCT	To assess the behavioral effects of receiving personal genetic information, using apoE genotypes as a tool for promoting lifestyle changes.	107 healthy adults (20-67 years)	47.0±12.1	Online	Nutritionist, physician	1 year	Lifestyle	Intervention group (n = 51) - participants were placed in the low-risk (Ɛ4–) and high-risk (Ɛ4+) group. The groups were given lecture on diet and healthy lifestyle, gene-diet interactions and apoE, health messages and information on the personal apoE genotype and personal discussions with physician. Control group (n = 61) - Received common health messages instead of personal, genotype-based healt…	ApoE (lipid metabolism and cholesterol absorption)	Diet (fat quality, consumption of vegetables, berries, fruits, and fatty and sugary foods), alcohol consumption, exercise, and health and taste attitudes	Better improvement in dietary fat quality and decrease in consumption of foods containing excessive fat and sugar in the high risk (Ɛ4+) group than in the low risk (Ɛ4–) and control groups after personal, genotype-based health advice. This change in dietary fat quality differed significantly between the Ɛ4+ and control groups, but only for a short time (10 weeks after baseline).	The Finnish Cultural Foundation, Southern Ostrobothnia Central Hospital (EVO 1140), and European Regional Development Fund (EAKR) Project A31342
3		Nielson & El-Sohemy [18]	Canada	Double-blinded parallel online 2:1 RCT	To determine the short- and long-term effects of disclosing genetic information for personalized nutrition on dietary intake in a population of young adults.	138 healthy adults (20–35 years) from Toronto Nutrigenomics and Health Study	26.5±3.0	Online	Nutrigenomix Inc.	3 & 12 months	Dietary intake	Intervention group (n = 92) - personalized dietary report providing recommendations for daily intakes of caffeine, vitamin C, sugar, and sodium based on genotype. Control group (n = 46) - general dietary recommendations general dietary recommendations from health organizations for the same dietary components without genetic information with no genetic information.	CYP1A2 (caffeine metabolism), GSTT1 & GSTM1 (vitamin C utilization), Tas1R2 (sweet taste perception), and ACE (sodium-sensitivity)	Dietary intake of caffeine, vitamin C, added sugars, and sodium	No significant changes to dietary intakes of the nutrients were observed at 3mo between groups. At 12-months, participants in the intervention group who possessed a risk version of the ACE gene, and were advised to limit their sodium intake, significantly reduced their sodium intakecompared to the control group. Among those with the risk version of the ACE gene, the proportion who met the targete…	Advanced Foods and Materials Network (AFMNet) and the Canadian Institutes of Health Research
4		Frankwich et al.[19]	USA	Feasibility RCT	To determine whether more participants in the genetics-guided therapy (GT) group lost ≥5% of their weight after 8 weeks compared to those in the standard therapy (ST) group. The secondary objectives were to evaluate whether more GT participants lost ≥5% of their weight after 24 weeks.	51 obese veterans from Veterans Administration San Diego Healthcare System's MOVE! Program	48.4 ±2.6 (GT group); 54.6 ±2.7 (ST group)	Weight management clinic	Multidisciplinary team	8 weeks	Weight loss	Intervention group (n = 30) = participants and researchers (Genetics-guided therapy (GT) group) were unblinded to the nutrigenetic report and were given nutrigenetic-guided diet (balanced, low-carbohydrate, low-fat, or Mediterranean). Control group (n =21) - participants and researchers (Standard therapy (ST) group) were blinded to the nutrigenetic report and were given the balanced diet plan.	FIT test (a set of SNPs in genes important for obesity, eating behaviors and exercise) from Pathway Genomics, Inc.	BMI, body weight, loss >5%, WC, body fat %, lean mass, lipid profile, blood pressure, and glucose homeostasis	There was no significant difference in the percentage of participants on the balanced diet vs the nutrigenetic-guided diet who lost 5% of their body weight at 8 or 24 weeks. Adherence to the nutrigenetic-guided diet correlated with weight loss, but not adherence to standard therapy. Participants who had low-risk polymorphisms for obesity lost more weight than all other participants at 8 weeks and…	Pathway Genomics Corporation. Additional funding was provided by NIH grants.
5		Fallaize et al. [20]	7 European countries(Ireland, The Netherlands, Spain, Greece, the UK, Poland and Germany)	3-arm multi-centre RCT (Food4Me)	1) investigate interactions between APOE genotype and habitual dietary fat intake and modulations of fat intake on metabolic outcomes; 2) determine whether gene-based PN results in greater dietary change than do standard dietary advice (level 0) and nongene-based PN (levels1–2); and 3) assess the impact of knowledge of APOE risk on dietary change after gene-based PN (level 3).	1607 adults (18 - 79 years)	39.8 ± 13.1	Online	Nutritionists & dietitians	6 months	Dietary and diet quality, physical activity, anthropometry, biomarkers changes	Intervention group = 1) Personalized advice on the basis of current weight, diet, and physical activity (n=414); 2) Personalized advice on the basis of current weight, diet, physical activity, and phenotype (n=404) and 3) Personalized advice on the basis of current weight, diet, physical activity, phenotype, and genotype information (n=402). Control group (n=387) = standard, nonpersonalized dieta…	ApoE (lipid metabolism and cholesterol absorption)	Dietary fat (total fat, SFAs, MUFAs, PUFAs, and omega-3), and dried blood spot TC	Significantly higher TC concentrations in APOE E4+ participants than in E42 . No significant differences in APOE response to gene-based PN (E4+ compared with E42). Both groups had a greater reduction in SFA (percentage of total energy) intake. Although gene-based PN targeted to APOE was more effective in reducing SFA intake than standard dietary advice, there was no difference between APOE “risk”…	European Commission under the Food, Agriculture, Fisheries and Biotechnology Theme of the 7th Frame_x0002_work Programme for Research and Technological Development
		Livingstone et al.[21]			To evaluate the effect of a PN intervention on dietary changes associated with the MedDiet.								FTO, FADSI, TCF7L2, ApoE (e4), MTHFR	Dietary intake, physical activity, body weight, BMI, WC, MedDiet score	After the intervention, MedDiet scores were greater in individuals randomly assigned to receive PN than in controls, with the addition of DNA-based dietary advice resulting in the largest differences in MedDiet scores. PN was more effective than generalized dietary advice (control) in improving MedDiet scores.
		Livingstone et al. [22]			To characterise clusters of individuals based on adherence to dietary recommendations and to determine whether changes in Healthy Eating Index (HEI) scores in response to a personalised nutrition (PN) intervention varied between clusters.								MTHFR, FTO, TCF7L2, ApoE (e4), FADS1	Dietary intake, BMI,WC, HEI score	Four distinct clusters of individuals based on adherence to current food-based dietary recommendation were indentified. The cluster where the fewest recommendations were met reported greater improvements in HEI following a 6-month trial of PN whereas there was no difference between clusters for those randomised to the Control, non-personalised dietary intervention.
		Marsaux et al. [23]			to determine if disclosing FTO risk had an impact on change in PA following a 6-month intervention.								FTO (fat mass & obesity)	Physical Activity	There were no significant differences in objectively measured or self-reported baseline PA between risk and nonrisk carriers. Knowledge of FTO risk had no impact on PA in either risk or nonrisk carriers after the 6-month intervention. Attrition was higher in nonrisk participants for whom genotype was disclosed compared with their at-risk counterparts. No association between baseline PA and FTO ri…
		O'Donovan et al. [24]			To investigate the influence of knowledge of personal MTHFR genotype on changes in folate intake in participants.								MTHFR	Folate intake	There were no significant differences between the three groups in terms of changes in folate intakes from baseline to month 6. Similarly, there were no changes in reported intake of food groups high in folate. These results suggest that knowledge of MTHFR 677C → T genotype did not improve folate intake in participants with the risk variant compared with those with the non-risk variant
		Celis-Morales et al. [25]			To determine whether providing more personalized dietary advice leads to larger and more appropriate changes in dietary behaviour than standard ‘one size fits all’ population advice.								FTO, MTHFR, TCF7L2, ApoE (e4), FADS1	Dietary intake, body weight, BMI, WC and blood biomarkers (total cholesterol, carotenoids and fatty acids), HEI score	Following a 6-month intervention, participants randomized to PN consumed less red meat, salt and saturated fat, increased folate intake and had higher Healthy Eating Index(HEI) scores than those randomized to the control arm. There was no evidence that including phenotypic and phenotypic plus genotypic information enhanced the effectiveness of the PN advice.
		Celis-Morales et al. [26]			To assess the impact of disclosing personalized FTO-based information on changes in obesity-related markers and to investigate whether changes in obesity markers were different from those that were observed in other interventions groups who received non–genotype-based personalized nutrition advice								FTO, MTHFR, TCF7L2, ApoE (e4), FADS1	Body weight, BMI and WC	Changes in adiposity markers were greater in participants who were informed that they carried the FTO risk allele (level 3 AT/AA carriers) than in the nonpersonalized group (level 0) but not in the other personalized groups (level 1 and 2). Mean reductions in weight and WC at month 6 were greater for FTO risk carriers than for noncarriers in the level 3 group. There are greater body weight and WC…
		Livingstone et al. [27]			To examine the socio-demographic, anthropometric, physical activity (PA)-related, health-related, genotypic and behavioural characteristics of participants who benefited most from this PN intervention based on the change in diet quality and adiposity following the intervention.								FTO, MTHFR, TCF7L2, ApoE (e4), FADS1	HEI, BMI, WC, physical activity, sedentary time and blood biomarkers (cholesterol, carotenoids and omega-3 index)	For our primary outcome, benefit from the intervention was greater in older participants, women and participants with lower HEI scores at baseline. Benefit was greater for individuals reporting greater self-efficacy for ‘sticking to healthful foods’ and who ‘felt weird if [they] didn’t eat healthily’. Participants benefited more if they reported wanting to improve their health and well-being. The…
		Livingstone et al. [28]			To examine changes in intake of discretionary foods and beverages following a personalised nutrition intervention using two classifications.								FTO, FADSI, TCF7L2, ApoE (e4), MTHFR	Diet (energy from discretionary items,contribution of total fat, SFA, total sugars and salt to discretionary intake)	Percentage sugars from FSS discretionary items was lower in personalised nutrition vs control. Percentage energy, percentage total fat , SFA and sugars were lower in personalised nutrition vs control. There were greater reductions in percentage energy and percentage total fat, SFA and salt for those randomised to L3 vs L2
6		Roke et al. [29]	Canada	RCT	To test the impact of providing personal genetic information for FADS1 on the consumption of omega-3 FAs in a population of female adults.	57 young adult females (18–25 years)	22.0 ± 1.5	University campus	University research team	12 weeks	Dietary intake of omega-3 fatty acids	Intervention group (n=28) - intervention and control groups were provided with generic information document regarding knowledge of omega-3 FAs and the influence of genetic variation in FADS1. Participants in the intervention group were then genotyped for rs174537 in FADS1, and provided with the results. Control group (n=29) - generic information document regarding knowledge of omega-3 FAs and the…	FADS1 (omega-3 fatty acid)	Dietary intake of omega 3, TG, TC, LDL-C, HDL-C	Eicosapentaenoic acid (EPA) and docosahexaenoic acid (DHA) intake increased significantly in all participants. Providing participants FADS1 genetic information did not appear to influence omega-3 intake during the 12 weeks, but did change perceptions and behaviors related to omega-3 FAs in this timeframe.	Canadian Institutes of Health Research
7		Almeida et al. [30]	Canada	RCT	To determine if a nutrigenomics-guided lifestyle intervention programme could be used to motivate greater dietary adherence and change in dietary intake short-term, moderate-term and long-term compared to the gold-standard population-based weight management intervention	55 healthy adults (35-55 years)	45.8 + 5.8	Online	Dietitian	9 weeks	Overall dietary changes	Intervention group (n=36) - dietitian-facilitated personalized nutrition intervention based on genetic testing related to 5 dietary components Control group (n=19) - received standard nutrition-based gene test report	Clustered gene testing related to diet management, weight response, food tolerances, food taste & preferences, and vitamins, minerals & essential fats	Dietary intake (total fat, SF, sugar, omega 3 FA, sodium), HEI score, HRQOL	Group differences in percentage of calories from total fat, SF, HRQOL at 9 weeks compared with baseline. Interactions of time-by-group assignment were found for sodium intake, and HEI score. Improved total fat and SD intakes found in the analysis of phenotypic and genotypic information by group assignment. Time-by-group interactions were found for sodium, with differences in pre-post intakes with…	Natural Sciences and Engineering Research Council of Canada Engage Grant
8		Doets et al. [31]	Netherlands	Single-blinded parallel RCT	To evaluate whether personalized compared to generic lifestyle advice improves wellbeing in a senior population	59 older adults ≥ 60 years	67.7 ± 4.8	Online	-	9 weeks	Lifestyle	Intervention group (n=30) = received personalized advice through an online portal and it was determined with nine different underlying decision trees incorporating biological and genetic personalization factors. Control group (n=29) = received generic advice for improving their muscle health, using a leaflet with the national food-based dietary guidelines as published by the Netherlands Nutrition…	FTO (fat mass & obesity), TCF7L2 (fat), FADS1 (omega-3 fatty acid), VDR taq1 (vitamin D), ACE and GDF5 (endurance & resistance training)	Self-perceived health and self-efficacy, WC, HC, body fat % and physical functioning (short physical performance battery, SPPB)	SPPB scores improved while no changes in self-perceived health scores seen in both study groups. Resilience and motivation slightly improved only in the intervention group, whilst mental health and energy showed slight improvement only in the control group. Intervention participants also showed a reduction in body fat percentage and hip circumference, whereas these parameters increased in the con…	Ministry of Economic Affairs, the Netherlands
9		Horne et al. [32]	Canada	Single-blinded parallel RCT	To determine if a nutrigenomics-guided lifestyle intervention programme could be used to motivate greater dietary adherence and change in dietary intake short-term, moderate-term and long-term.	140 adults ≥ 18 years of age; BMI ≥ 25.0 kg/m^2	56.4 ± 12.1 (GLB group); 53.5 ± 13.6 (GLB + NGx group)	Primary care	Dietitian	12 months	Overall dietary changes	Intervention group (n=70): Received information related to resting metabolism and subsequent personalised calorie deficits recommended for weight loss; and were advised to focus on macronutrient recommendation derived from genetic report. Control group (n=70): Received targets for 8 nutrients derived from population-based guidelines, using the standard Group Lifestyle Balance programme's interven…	UCP1, FTO, TCF7L2, APOA2, PPARγ2, MC4R	Change in dietary intake (calories, protein, total fat, SFA, total UnSFA) Dietary adherence	Intervention group showed a significant reduction in total dietary fat intake and SFA intake in grams; while control group did not significantly change their dietary fat intake long term. Control group had significantly greater adherence for protein intake, however the intervention group had significantly greater adherence to the group-based target for total fat, as well as adherence to targets o…	Brescia University College Complimentary genetic test kits and laboratory analysis provided by Nutrigenomix
